# Supplementary material for: CRISPR/nCas9-Edited CD34+ Cells Rescue Mucopolysaccharidosis IVA Fibroblasts Phenotype
Source: Int J Mol Sci. 2025 May 2;26(9):4334. doi: 10.3390/ijms26094334 (PMC12072265; doi:10.3390/ijms26094334)
Supplement: Supplementary file 1 [file ijms-26-04334-s001.zip]

Archive with 1 entries (1 files):
- ijms-3566989-supplementary.pdf
